# Supplementary material for: Clustering drug-drug interaction networks with energy model layouts: community analysis and drug repurposing
Source: Sci Rep. 2016 Sep 7;6:32745. doi: 10.1038/srep32745 (PMC5013446; doi:10.1038/srep32745)
Supplement: Supplementary Information [file srep32745-s2.xls]

## Sheet: Topology cross-checking
Community	General description	No of drugs	Exceptions explained by property	Non-explained	Legend:
I	Immune system related drugs	80	Aciclovir L1, L2	Chlorzoxazone	D - drugs.com
			Adefovir dipivoxil L3, L4	Lamivudine	R - rxlist.com
			Adenosine L5, L6	Trimethadione	Lx - literature reference no. x from sheet "Cross-checking references"
			Aminophylline L7, L8		DB43 - DrugBank 4.3
			Dipyridamole L9
			Dyphylline L7, L8
			Halothane L10, L11
			Mexiletine L12, L13
			Oxtriphylline L7, L8
			Regadenoson L14
			Telbivudine L15, L16, L17
			Temazepam L18, L19
			Theophylline L7, L20, L21
			Valganciclovir L22, L23
			Zileuton L24, L305, L306
		[%]	18.75	3.75
II	Cytochromes P450	271	Abacavir D; R; L25	Alteplase
	substrates/inhibitors/ inducers		Cabozatinib DB43	Alvimopan
			Clocortolone L26, L27, L28	Bevacizumab
			Deferoxamine L29	Butorphanol
			Degarelix R; L30, L31	Cefditoren
			Epirubicin L32, L33	Cilastatin
			Fusidic acid L34	Cinolazepam
			Heroin L35	Dabigatran etexilate
			Kava L36, L37	Dapiprazole
			Levomilnacipran DB43	Dextromoramide
			Mitomycin C L38, L39	Dezocine
			Nalbuphine L40, L41	Didanosine
			Oxaliplatin DB43	Dipipanone
			Papaverine L42	Fidaxomicin
			Pentazocine L43	Filgrastim
			Progesterone DB43	Gadoxetate
			Pyrazinamide DB43	Ganciclovir
			Ribavirin DB43	Glucarpidase
			Vigabatrin D; R	Halazepam
			Vitamin C L44, L45, L46	Interferon beta-1b
			Vitamin E D; L44, L46, L47, L48, L49	Imipenem
				Iohexol
				Leucovorin
				Lorazepam
				Mipomersen
				Nizatidine
				Pasireotide
				Phentolamine
				Ribavirin monophosphate
				Stavudine
				Streptokinase
				Sodium bicarbonate
				Tolazoline
				Valrubicin
		[%]	7.74908	12.5461
III	Nervous System acting drugs	307	Altretamine D; R	Abarelix
			Arsenic trioxide L50, L51	Apramycin
			Artemether-lumefantrine D; R	Benzylpenicilloyl polylysine
			Azithromycin L52	Bepridil
			Bezafibrate L53, L54	Digoxin immune fab
			Chloroquine D; R	Oprelvekin
			Dacarbazine L55, L56	Perflutren
			Dasatinib D; L57	Potassium chloride
			Desmopressin L58	Telavancin
			Dofetilide L59, L60	Troleandomycin
			Encainide L61, L62	Tryptophanyl-5’amp
			Flecainide L62, L63
			Foscarnet L64, L65
			Gadofosveset trisodium L66
			Gatifloxacin D; L67, L68, L69, L70
			Grepafloxacin L67, L68
			Halofantrine D
			Hydroxychloroquine D; R
			Indapamide L71, L72
			Isradipine L73, L74
			Lapatinib L75, L76
			Levofloxacin D; L67, L68, L69, L70
			Mibefradil L77, L78, L79
			Nilotinib D
			Norfloxacin D; L67, L68, L69, L80
			Octreotide L81, L82, L83
			Oxytocin L84, L85, L86
			Pramlintide L87
			Primaquine D; R; L88
			Probucol L89
			Proguanil D; R
			Pyrimethamine L90, L91
			Sparfloxacin D; L67, L68, L69, L70
			Tacrolimus L92, L93, L94
			Terbinafine D; R
			Toremifene L95
			Tripelennamine L96, L97
			Vorinostat L98, L99, L100
		[%]	12.3779	3.58306
IV	Sympathetic Nervous System	81	Acarbose L101, L102	Acetohexamide
	acting drugs		Amyl nitrite L103, L104	Clofibrate
			Avanafil L105, L106	Cloramfenicol
			Erythrityl tetranitrate L104	Clorpropamide
			Insulin aspart L107, L295, L296	Gliclazide
			Insulin detemir D; L295, L296	Glicodiazine
			Insulin glargine D; L295, L296	Glipizide
			Insulin glulisine D; L295, L296	Glisoxepide
			Insulin lispro D; L295, L296	Glucosamine
			Isoflurane L108	Ibuprofen
			Lidocaine L109, L110, L111	Indometacin
			Metformin L112	Lorcaserin
			Miglitol L113	Methacholine
			Nitroglycerin L104	Montelukast
			Pargyline DB43	Nateglinide
			Sitagliptin L114, L115	Phenylbutazone
			Sulfinpyrazone L116, L117	Pipobroman
			Tolbutamide L118, L119	Repaglinide
				Somatropin recombinant
				Sulfamethazine
				Tolazamide
				Triflusal
		[%]	22.2222	27.1605
V	Kalemia and	54	Aliskiren L300	Lithium
	platelet activity		Benazepril L120, L121	Nesiritide
	related drugs		Candesartan L123
			Captopril L120, L121, L122
			Chlorthalidone L125
			Cilazapril L120, L121
			Clevidipine L126, L127
			Cyclandelate L128
			Digoxin L129, L130
			Enalapril L120, L121, L122
			Eprosartan L123
			Forasartan L123
			Fosinopril L120, L121
			Hydrochlorothiazide L131
			Icatibant L122, L133
			Levobunolol L134
			Lisinopril L120, L121
			Losartan L123, L124
			Mannitol L135, L136, L137
			Metipranolol L134
			Minoxidil L147
			Moexipril L120, L121
			Nitroprusside L138, L139, L140
			Perindopril L120, L121
			Potassium L141, L142
			Propofol D; L143, L144
			Ramipril L120, L121, L122
			Quinapril L120, L121
			Saprisartan L123
			Spirapril L120, L121
			Tasosartan L123
			Tizanidine L283
			Urea L145, L146
			Valsartan L123
		[%]	62.963	3.7037
VI	Hemostasis related drugs	125	Acetaminophen L219	Allopurinol
			Alendronate L220	Aminoglutethimide
			Alfacalcidol L148, L149, L150, L151, L152	Bromfenac
			Aluminium hydroxide L153, L154	Cyclophosphamide
			Amifostine L155	Deslanoside
			Azilsartan medoxomil L123	Dextrothyroxine
			Bumetanide L158	Diazoxide
			Calcipotriol L148, L149, L150, L151, L152	Dichlorphenamide
			Celecoxib DB43	Difluprednate
			Chenodeoxycholic acid L221	Digitoxin
			Cholecalciferol L148, L149, L150, L151, L152	Ethacrynic acid
			Cholestyramine L222	Ethchlorvynol
			Colesevelam L159, L160	Etoricoxib
			Colestipol D	Exenatide
			Danazol L223	Levamisole
			Ergocalciferol L148, L149, L150, L151, L152	Liraglutide
			Ezetimibe L224	Lumiracoxib
			Fluoxymesterone D	Nalidixic acid
			Fluvastatin L225, L226	Orlistat
			Furosemide L161	Oxyphenbutazone
			Gemcitabine D	Palifermin
			Insulin regular L162	Pemetrexed
			Levothyroxine L291, L292, L293, L294	Pralatrexate
			Liothyronine L291, L292, L293, L294	Propoxyphene
			Liotrix L291, L292, L293, L294	Sulfacytine
			Memantine L163	Sulfadimethoxine
			Methimazole D	Sulfadoxine
			Methotrexate L227	Sulfapyridine
			Mitotane L228	Sulfathiazole
			Nandrolone decanoate D	Testolactone
			Nandrolone phenpropionate D	Thyroglobulin
			Nepafenac L164	Torasemide
			Norelgestromin L165, L166	Trichlormethiazide
			Olmesartan L123
			Oxandrolone D
			Paricalcitol L167
			Propylthiouracil D
			Rituximab L168, L169
			Selenium sulfide L170
			Sulfamerazine DB43
			Sulfamethoxazole DB43
			Telmisartan L123
			Testosterone D
			Testosterone propionate D
			Tenoxicam L229
			Tigecycline L230
			Trandolapril L120, L121
			Trimetrexate D
		[%]	38.4	26.4
VII	Neuromuscular transmission	58	Amikacin L69, L171, L172, L173	Amphotericin B
	acting drugs		Azathioprine L297, L298	Attapulgite	Azathioprine DB 4.3 - immunosuppressive drug
			Clindamycin L69, L174, L175	Cefaclor
			Gallium nitrate D	Cefadroxil
			Gentamicin L69, L171, L172, L173	Cefalotin
			Kanamycin L69, L171, L172, L173	Cefamandole
			Lincomycin L69, L174, L175	Cefazolin
			Mercaptopurine L299	Cefixime
			Mesalazine D; R	Cefmetazole
			Neomycin L69, L171, L172, L173	Cefonicid
			Netilmicin L69, L171, L172, L173	Cefoperazone
			Olsalazine D; R	Ceforanide
			Streptomycin L171, L172, L173	Cefotaxime
			Sulfasalazine D; R	Cefotetan
			Thioguanine L299	Cefoxitin
			Ticarcillin D	Cefprozil
			Tobramycin L69, L171, L172, L173	Cefradine
			Vancomycin L176, L177	Ceftizoxime
				Ceftriaxone
				Cefuroxime
				Cephalexin
				Cephaloglycin
				Cephapirin
				Loracarbef
				Moxalactam
		[%]	31.0345	43.1034
VIII	Metal cations complexes	69	Amoxicillin L301	Acitretin
			Ampicillin L301	Azlocillin
			Mycophenolate mofetil DB43; D; L307, L308	Aztreonam
			Penicillin G L301	Bacampicillin
			Penicillin V L301	Carbenicillin
			Rolitetracycline L178	Clavulanate
				Cloxacillin
				Cyclacillin
				Dicloxacillin
				Etretinate
				Flucloxacillin
				Isotretinoin
				Kaolin
				Mestranol
				Methicillin acyl-serine
				Methoxyflurane
				Meticillin
				Mezlocillin
				Oxacillin
				Penciclovir
				Piperacillin
				Pivampicillin
				Pivmecillinam
				Tazobactam
		[%]	8.69565	34.7826
IX	Epilepsy related drugs	96	Betamethasone L179, L180	Ambenonium
			Bexarotene L181	Belatacept
			Bismuth subsalicylate D; L182	Belimumab
			Brinzolamide L183, L184	Denosumab
			Capecitabine D; R	Gefitinib
			Chlorotrianisene L185, L186, L187, L188	Griseofulvin
			Cisplatin L189, L190, L191	Melatonin
			Clomifene R	Methoxsalen
			Conjugated estrogens L185, L186, L187, L188	Sulfamethizole
			Cortisone acetate L179, L180	Trioxsalen
			Desogestrel L187, L192, L193	Troglitazone
			Dexamethasone L179, L180	Vecuronium
			Diethylstilbestrol L185, L186, L187, L188
			Disulfiram D
			Dorzolamide L183, L184
			Edrophonium R; L194
			Estriol L185, L186, L187, L188
			Estrone L185, L186, L187, L188
			Ethynodiol diacetate L187, L192, L193
			Ethinyl estradiol L185, L186, L187, L188
			Etonogestrel L187, L192, L193
			Felodipine L195
			Fludrocortisone R
			Fluorouracil D
			Folic acid D; L196
			Glycerol phenylbutyrate D; R
			Hydrocortisone L179, L180
			Levonorgestrel L187, L192, L193
			Magnesium salicylate D
			Mebendazole L197
			Medroxyprogesterone L187, L192, L193
			Megestrol L187, L192, L193
			Methadone D; L198
			Methazolamide L183
			Metronidazole D
			Metyrapone L199
			Neostigmine D
			Nifedipine L200, L201, L304
			Norethindrone L187, L192, L193
			Norgestimate L187, L192, L193
			Paramethasone L179, L180
			Polymyxin B sulfate L69
			Prednisolone L179, L180
			Prednisone L179, L180
			Pyridostigmine L202
			Raloxifene L203
			Salicylate sodium D
			Salsalate D
			Quinestrol L185, L186, L187, L188
			Thiotepa L204
			Tretinoin D; L205
			Triamcinolone L179, L180
			Trisalicylate choline D
			Ursodeoxycholic acid L206, L207
			Vitamin A D; L205
		[%]	57.2917	12.5
TOTAL	1141	[%]	22.0859	15.7756

## Sheet: Modularity cross-checking
Modularity class	Code	No of drugs	Genaral description	Exceptions expalined by other databases or literature	Not-explained	Legend:
Light blue	LB	156	Antineoplastic and immunomodulatory	Aciclovir L1, L2	Attapulgite	D - drugs.com
			properties, rheumatoid arthritis related	Adefovir dipivoxil L3, L4	Cefalotin	R - rxlist.com
			drugs, musculoskeletal acting drugs	Adenosine L5, L6	Cefamandole	Lx - literature reference no. x from sheet "Cross-checking references"
				Amphotericin B D; R	Cefixime	D43 - DrugBank 4.3
				Amikacin L69, L171, L172, L173	Cefmetazole
				Aminophylline L7, L8	Cefonicid
				Caffeine L208	Cefoperazone
				Cefaclor L303	Ceforanide
				Cefazolin D	Cefotaxime
				Ceftriaxone L302	Cefotetan
				Cilastatin L209	Cephaloglycin
				Clindamycin L69, L174, L175	Cephapirin
				Dipyridamole L9	Glycerol phenylbutyrate
				Dyphylline L7, L8	Kaolin
				Gallium nitrate D	Loracarbef
				Gentamicin L69, L171, L172, L173	Moxalactam derivative
				Guanabenz L210	Penciclovir
				Halothane L10, L11	Thiabendazole
				Imipenem L211	Troleandomycin
				Kanamycin L69, L171, L172, L173
				Lincomycin L69, L174, L175
				Mesalazine D; R
				Neomycin L69, L171, L172, L173
				Netilmicin L69, L171, L172, L173
				Olsalazine D; R
				Oxtriphylline L7, L8
				Pefloxacin L212, L213
				Pentoxifylline L214
				Ramelteon L215, L216
				Regadenoson L14
				Streptomycin L69, L171, L172, L173
				Sulfasalazine D; R
				Telbivudine L15, L16, L17
				Temazepam L18, L19
				Theophylline L7, L20, L21
				Ticarcillin D
				Tobramycin L69, L171, L172, L173
				Vancomycin L176, L177
				Zileuton L24, L305, L306
			[%]	25	12.1795
Dark blue	DB	232	Central and peripheral nervous system	Arsenic trioxide L50, L51	Abarelix
			acting drugs	Artemether-lumefantrine D; R	Apramycin
				Azithromycin L52	Bepridil
				Chloroquine D,R	Benzylpenicilloyl polylysine
				Dasatinib D; L57	Digoxin immune fab
				Desmopressin L58	Mipomersen
				Dofetilide L59, L60	Oprelvekin
				Encainide L61, L62	Potassium chloride
				Flecainide L62, L63	Telavancin
				Foscarnet L64, L65	Perflutren
				Gadofosveset trisodium L66
				Gatifloxacin D; L67, L68, L69, L70
				Grepafloxacin L67, L68
				Halofantrine D
				Hydroxychloroquine D; R
				Indapamide L71, L72
				Isradipine L73, L74
				Lapatinib L75, L76
				Levofloxacin D; L67, L68, L69, L70
				Mibefradil L77, L78, L79
				Nilotinib D
				Norfloxacin D; L67, L68, L69, L80
				Octreotide L81, L82, L83
				Papaverine L217
				Pramlintide L87
				Primaquine D; R; L88
				Probucol L89
				Proguanil D; R
				Pyrimethamine L90, L91
				Sparfloxacin D; L67, L68, L69, L70
				Tacrolimus L92, L93, L94
				Tocainide D; R; L218
				Toremifene L95
				Tripelennamine L96, L97
				Vorinostat L98, L99, L100
			[%]	15.0862	4.31034
Velvet	VM	210	Substrates, inhibitors and inducers	Abacavir D; R; L25	Bevacizumab
maroon			of specific CYP enzymes	Cabozatinib DB43	Cefditoren
				Clocortolone L26, L27, L28	Cinolazepam
				Deferoxamine L29	Dabigatran etexilate
				Fusidic acid L34	Dapiprazole
				Kava L36, L37	Didanosine
				Levomilnacipran DB43	Filgrastim
				Mitomycin C L38, L39	Gadoxetate
				Progesterone DB43	Ganciclovir
				Ribavirin DB43	Halazepam
				Vitamin C L44, L45, L46	Interferon beta-1b
					Iohexol
					Lorazepam
					Nizatidine
					Phentolamine
					Ribavirin monophosphate
					Stavudine
					Tolazoline
					Valrubicin
			[%]	5.2381	9.04762
Green	G	191	Drugs that interfere in different phases	Acetaminophen L219	Ambenonium
			of hemostasis, anticonvulsant and	Allopurinol L231, L232	Canagliflozin
			epileptogenic drugs	Amoxicillin L69, L205	Demeclocycline
				Ampicillin L69, L205	Dextrothyroxine
				Azlocillin L69, L205	Dicloxacillin
				Aztreonam L69, L205	Etretinate
				Bacampicillin L69, L205	Gefitinib
				Betamethasone L179, L180	Griseofulvin
				Bexarotene L181	Melatonin
				Bismuth subsalicylate D; L182	Metacycline
				Bosentan L233	Methoxsalen
				Brinzolamide L183, L184	Orlistat
				Capecitabine D; R	Oxytetracycline
				Carbenicillin L69, L205	Propylthiouracil
				Chlorotrianisene L185, L186, L187, L188	Pyrazinamide
				Clavulanate L69, L205	Sulfacytine
				Clomifene R	Sulfadimethoxine
				Cloxacillin L69, L205	Sulfadoxine
				Colestipol D	Sulfamerazine
				Conjugated estrogens L185, L186, L187, L188	Sulfamethazine
				Cortisone acetate L179, L180	Sulfamethizole
				Cholestyramine L222	Sulfamethoxazole
				Cyclacillin L69, L205	Sulfapyridine
				Cyclophosphamide L234	Sulfathiazole
				Cyclosporine D	Trioxsalen
				Danazol L223	Thyroglobulin
				Desogestrel L187, L192, L193	Troglitazone
				Dexamethasone L179, L180	Vecuronium
				Diethylstilbestrol L185, L186, L187, L188
				Disulfiram D; L309
				Dorzolamide L183, L184
				Doxycycline L245
				Estradiol valerate/dienogest D
				Estriol L185, L186, L187, L188
				Estrone L185, L186, L187, L188
				Ethinyl estradiol L185,1 L86, L187, L188
				Ethynodiol diacetate L187, L192, L193
				Etonogestrel L187, L192, L193
				Ezetimibe L224
				Fenofibrate L235
				Fidaxomicin L236
				Flucloxacillin L69, L205
				Fludrocortisone R
				Fluorouracil D
				Fluoxymesterone D
				Fluvastatin L225, L226
				Folic acid D; L196
				Gemcitabine D
				Gemfibrozil L237
				Hetacillin L69, L205
				Hydrocortisone L179, L180
				Isotretinoin L205
				Levamisole L238
				Levonorgestrel L187, L192, L193
				Liothyronine L291, L292, L293, L294
				Liotrix L291, L292, L293, L294
				Magnesium salicylate D
				Medroxyprogesterone L187, L192, L193
				Megestrol L193
				Mestranol D
				Methazolamide L183
				Methoxyflurane DB43
				Meticillin L69, L205
				Methadone D; L198
				Methicillin acyl-serine
				Methimazole D
				Methotrexate L227
				Metronidazole D
				Metyrapone L199
				Mezlocillin L69, L205
				Minocycline L245
				Mitotane L228
				Nafcillin D; R; L239
				Nandrolone decanoate D
				Nandrolone phenpropionate D
				Neostigmine D
				Norethindrone L187, L192, L193
				Oxacillin L69, L205
				Oxandrolone D
				Paramethasone L179, L180
				Penicillin G L69, L205
				Penicillin V L69, L205
				Piperacillin L69, L205, L246
				Pivampicillin L69, L205
				Pivmecillinam L69, L205
				Polymyxin B sulfate L69
				Pravastatin L240, L241
				Prednisolone L179, L180
				Prednisone L179, L180
				Propylthiouracil D
				Quinestrol L185, L186, L187, L188
				Raloxifene L203
				Rosiglitazone L242
				Rosuvastatin L243
				Salicylate sodium D
				Sulfinpyrazone D
				Tazobactam L69, L205, L246
				Tenoxicam L229
				Testolactone L247
				Testosterone D
				Testosterone propionate D
				Tetracycline L245
				Thiotepa L204
				Tigecycline L230
				Tretinoin D;L205
				Triamcinolone L179, L180
				Trisalicylate choline D
				Vandetanib L244
				Vitamin A D; L205
				Vitamin E L248, L249
			[%]	57.5916	14.6597
Magenta	M	166	Drugs acting on sympathetic nervous	Exenatide L250	Altretamine
			system	Isosorbide dinitrate L251, L252	Bezafibrate
				Mifepristone L253	Buprenorphine
				Oxycodone L254	Caspofungin
				Oxytocin L255	Degarelix
				Pioglitazone L256, L257, L258	Dextromethorphan
				Ropivacaine L259	Glimepiride
				S-Adenosylmethionine L260	Pasireotide
				Trazodone L261, L262	Terbinafine
				Udenafil L263	Tramadol
					Tryptophanyl-5’amp
			[%]	6.0241	6.62651
Golden	GB	155	Drugs interfering with platelets activity	Alendronate L220	Bromfenac
brown			and plasma potassium levels	Alfacalcidol L148, L149, L150, L151, L152	Dichlorphenamide
				Aluminium hydroxide L153, L154	Difluprednate
				Amifostine L155	Floxuridine
				Apraclonidine L264	Glucarpidase
				Bumetanide D; L158	Leucovorin
				Calcipotriol L148, L149, L150, L151, L152	Liraglutide
				Celecoxib DB43	Lumiracoxib
				Clevidipine L265, L266	Methsuximide
				Chenodeoxycholic acid L221	Nilutamide
				Cholecalciferol L148, L149, L150, L151, L152	Palifermin
				Colesevelam L159, L160	Pemetrexed
				Cyclandelate L128	Sulfadiazine
				Deferasirox L267
				Eltrombopag L268
				Erocalciferol L148, L149, L150, L151, L152
				Guanfacine L269
				Icatibant L122, L133
				Insulin regular L162
				Ketamine L270, L271
				Levobunolol L272
				Mannitol L273, L274, L275, L276
				Memantine L163
				Metipranolol L272
				Montelukast L277
				Nebivolol L278
				Nepafenac L164
				Nesiritide D
				Nitroprusside L138, L139, L140
				Norelgestromin L165, L166
				Paricalcitol L167
				Penicillamine L279
				Propofol L143, L144
				Selenium sulfide L170
				Sitaxentan L280
				Sulfisoxazole L281, L282
				Tizanidine L283
				Tolbutamide L284, L285
				Trimethoprim L286
				Urea L287, L288
				Zafirlukast L289, L290
			[%]	26.4516	8.3871
Purple	P	31	Bi- and trivalent cations, chelating agents	Mycophenolate mofetil D43; D; L307, L308	–
			[%]	3.22581	0
	TOTAL	1141	[%]	21.6477	8.76424

## Sheet: Cross-checking references
L1	ZH Li, H Sato, Y Fukuda, M Kurokawa, S Kageyama, T Kawana, K Shiraki. Acyclovir treatment of skin lesions results in immune deviation in mice infected cutaneously with herpes simplex virus. Antiviral Chemistry and Chemotherapy (1999) 10(5):251-257
L2	J Yao, Y Zhang, S Ramishetti, Y Wang, L Huang. Turning an antiviral into an anticancer drug: nanoparticle delivery of acyclovir monophosphate. J Control Release (2013) 170(3):414-420
L3	RL Piao, YY Liu, D Tian, ZH Ma, M Zhang, CZhao, JQ Niu. Adefovir dipivoxil modulates cytokine expression in Th1/Th2 cells in patients with chronic hepatitis B. Mol Med Rep (2012) 5(1):184-189
L4	Y Jiang, W Li, L Yu, J Liu, G Xin, H Yan, P Sun, H Zhang, D Xu, J Niu. Enhancing the antihepatitis B virus immune response by adefovir dipivoxil and entecavir therapies. Cell Mol Immunol (2011) 8(1):75-82
L5	V Kumar. Adenosine as an endogenous immunoregulator in cancer pathogenesis: where to go? Purinergic Signal (2013) 9(2):145-165
L6	L Antonioli, C Blandizzi, P Pacher, G Haskó. Immunity, inflammation and cancer: a leading role for adenosine. Nature Reviews Cancer (2013) 13:842-857
L7	L Hirsh, A Dantes, BS Suh, Y Yoshida, K Hosokawa, K Tajima, F Kotsuji, O Merimsky, A Amsterdam. Phosphodiesterase inhibitors as anti-cancer drugs. Biochem Pharmacol (2004) 68(6):981-988
L8	DM Essayan. Cyclic nucleotide phosphodiesterase (PDE) inhibitors and immunomodulation. Biochem Pharmacol (1999) 57(9):965-973
L9	BP Ramakers, NP Riksen, TH Stal, S Heemskerk, P van den Broek, WHM Peters, JG van der Hoeven, P Smits, P Pickkers. Dipyridamole augments the antiinflammatory response during human endotoxemia. Critical Care (2011) 15(6):R289
L10	P Habibollahi, N Mahboobi, S Esmaeili, S Safari, A Dabbagh, SM Alavian. Halothane-induced hepatitis: A forgotten issue in developing countries. Hepat Mon (2011) 11(1):3–6
L11	PM Dansette, E Bonierbale, C Minoletti, PH Beaune, D Pessayre, D Mansuy. Drug-induced immunotoxicity. Eur J Drug Metab Pharmacokinet (1998) 23(4):443-451
L12	SP Lee, SH Kim, TH Kim, JW Sohn, DH Shin, SS Park, HJ Yoon. A Case of Mexiletine-induced Hypersensitivity Syndrome Presenting as Eosinophilic Pneumonia. J Korean Med Sci (2010) 25(1):148-151
L13	K Sasaki, T Yamamoto, M Kishi, H Yokozeki, K Nishioka. Acute exanthematous pustular drug eruption induced by mexiletine. Eur J Dermatol (2001) 11(5):469-471
L14	JJ Field, G Lin, MM Okam, E Majerus, J Keefer, O Onyekwere, A Ross, F Campigotto, D Neuberg, J Linden, DG Nathan. Sickle cell vaso-occlusion causes activation of iNKT cells that is decreased by the adenosine A2A receptor agonist regadenoson. Blood (2013) 121(17):3329-3334
L15	GQ Wang, YP Ding, YH Dong. Telbivudine treatment is associated with high hepatitis B e antigen seroconversion and immune modulatory effects in chronic hepatitis B patients. J Viral Hepat (2013) 20 Suppl 1:9-17
L16	Y Chen, X Li, B Ye, X Yang, W Wu, B Chen, X Pan, H Cao, L Li. Effect of telbivudine therapy on the cellular immune response in chronic hepatitis B. Antiviral Res (2011) 91(1):23-31
L17	L Ma, YJ Cai, L Yu, JY Feng, J Wang, C Li, JQ Niu, YF Jiang. Treatment with Telbivudine Positively Regulates Antiviral Immune Proﬁles in Chinese Patients with Chronic Hepatitis B. Antimicrob. Agents Chemother (2013) 57(3):1304-1311
L18	V Covelli, I Munno, P Decandia, M Altamura, B Cannuscio, AB Maffione, E Jirillo. Effects of benzodiazepines on the immune system. Acta Neurol (Napoli) (1991) 13(5):418-423
L19	F Lechin, B van der Dijs, G Vitelli-Flores, S Báez, ME Lechin, AE Lechin, B Orozco, I Rada, G León, V Jiménez. Peripheral blood immunological parameters in long-term benzodiazepine users. Clin Neuropharmacol (1994) 17(1): 63-72
L20	A Condino-Neto, MM Vilela, EC Cambiucci, JD Ribeiro, AA Guglielmi, LA Magna, G De Nucci. Theophylline therapy inhibits neutrophil and mononuclear cell chemotaxis from chronic asthmatic children. Br J Clin Pharmacol (1991) 32(5):557-561
L21	HG Moon, YS Kim, JP Choi, DS Choi, CM Yoon, SG Jeon, YS Gho, YK Kim. Aspirin attenuates the anti-inflammatory effects of theophylline via inhibition of cAMP production in mice with non-eosinophilic asthma. Experimental & Molecular Medicine (2010) 42:47-60
L22	AM Kogelnik, K Loomis, M Hoegh-Petersen, F Rosso, C Hischier, JG Montoya. Use of valganciclovir in patients with elevated antibody titers against Human Herpesvirus-6 (HHV-6) and Epstein−Barr Virus (EBV) who were experiencing central nervous system dysfunction including long-standing fatigue. Journal of Clinical Virology (2006) 37 Suppl. 1:S33-S38
L23	JG Montoya, AM Kogelnik, M Bhangoo, MR Lunn, L Flamand, LE Merrihew, T Watt, JT Kubo, J Paik, M Desai. Randomized clinical trial to evaluate the efficacy and safety of valganciclovir in a subset of patients with chronic fatigue syndrome. J Med Virol (2013) 85(12):2101-2109
L24	A Di Gennaro, JZ Haeggström. The leukotrienes: immune-modulating lipid mediators of disease. Adv Immunol (2012) 116:51-92
L25	GJ Yuen, S Weller, GE Pakes. A review of the pharmacokinetics of abacavir. Clin Pharmacokinet (2008) 47(6):351-371
L26	W El-Sankary, V Bombail, GG Gibson, N Plant. Glucocorticoid-mediated induction of CYP3A4 is decreased by disruption of a protein: DNA interaction distinct from the pregnane X receptor response element. Drug Metab Dispos (2002) 30(9):1029-1034
L27	YY Zhang, L Yang. Interactions between human cytochrome P450 enzymes and steroids: physiological and pharmacological implications. Expert Opin Drug Metab Toxicol (2009) 5(6):621-629
L28	D Anglicheau, M Flamant, MH Schlageter, F Martinez, B Cassinat, P Beaune, C Legendre, E Thervet. Pharmacokinetic interaction between corticosteroids and tacrolimus after renal transplantation. Nephrol Dial Transplant (2003) 18(11):2409-2414
L29	SK Lee, JJ Lee, HJ Lee, J Lee, BH Jeon, CD Jun, SK Lee, EC Kim. Iron chelator-induced growth arrest and cytochrome c-dependent apoptosis in immortalized and malignant oral keratinocytes. J Oral Pathol Med (2006) 35(4):218-226
L30	A Sonesson, BB Rasmussen. In vitro studies investigating the interactions between degarelix, a decapeptide gonadotropin-releasing hormone blocker, and cytochrome P450. Basic Clin Pharmacol Toxicol (2011) 109(3):195-202
L31	A Sonesson, BB Rasmussen. In vitro and in vivo human metabolism of degarelix, a gonadotropin-releasing hormone receptor blocker. Drug Metab Dispos (2013) 41(7):1339-1346
L32	DG Hu, A Rogers, PI Mackenzie. Epirubicin upregulates UDP glucuronosyltransferase 2B7 expression in liver cancer cells via the p53 pathway. Mol Pharmacol (2014) 85(6):887-897
L33	A Ozkan, K Fiskin. Epirubicin HCl Toxicity In Human Liver-Derived Hepatoma G2 Cells. Pol J Pharmacol (2004) 56:435–444
L34	G Reimann, B Barthel, JK Rockstroh, D Spatz, NH Brockmeyer. Effect of fusidic acid on the hepatic cytochrome P450 enzyme system. Int J Clin Pharmacol Ther (1999) 37(11):562-566
L35	SA Sheweita. Narcotic drugs change the expression of cytochrome P450 2E1 and 2C6 and other activities of carcinogen-metabolizing enzymes in the liver of male mice. Toxicology (2003) 191(2-3):133-142
L36	JM Mathews, AS Etheridge, SR Black. Inhibition of human cytochrome P450 activities by kava extract and kavalactones. Drug Metab Dispos (2002) 30(11):1153-1157
L37	BJ Gurley, SF Gardner, MA Hubbard, DK Williams, WB Gentry, IA Khan, A Shah. In vivo effects of goldenseal, kava kava, black cohosh, and valerian on human cytochrome P450 1A2, 2D6, 2E1, and 3A4/5 phenotypes. Clin Pharmacol Ther (2005) 77(5):415-426
L38	Y Wang, JP Gray, V Mishin, DE Heck, DL Laskin, JD Laskin. Distinct Roles of Cytochrome P450 Reductase in Mitomycin c Redox Cycling and Cytotoxicity. Mol Cancer Ther (2010) 9:1852-1863
L39	HFJ Bligh, A Bartoszek, CN Robson, et al. Activation of Mitomycin C by NADPH:Cytochrome P-450 Reductase. Cancer Res (1990) 50:7789-7792
L40	F Bressolle, S Khier, A Rochette, JM Kinowski, C Dadure, X Capdevila. Population pharmacokinetics of nalbuphine after surgery in children. Br J Anaesth (2011) 106(4):558-565
L41	RA Stringer, C Strain-Damerell, P Nicklin, JB Houston. Evaluation of Recombinant Cytochrome P450 Enzymes as an in Vitro System for Metabolic Clearance Predictions. DMD (2009) 37(5):1025-1034
L42	LC Wienkers, C Allievi, MJ Hauer, MA Wynalda. Cytochrome P-450-Mediated Metabolism Of The Individual Enantiomers Of The Antidepressant Agent Reboxetine In Human Liver Microsomes. DMD (1999) 27(11):1334-1340
L43	JK Coller, LL Christrup, AA Somogyi. Role of active metabolites in the use of opioids. Eur J Clin Pharmacol (2009) 65:121-139
L44	JY Kim, SM Lee. Vitamins C and E protect hepatic cytochrome P450 dysfunction induced by polymicrobial sepsis. Eur J Pharmacol (2006) 534(1-3):202-209
L45	H Jiang, FE Harrison, K Jain, S Benjamin, JM May, JP Graves, DC Zeldin, JR Falck, BD Hammock, JC McGiff. Vitamin C activation of the biosynthesis of epoxyeicosatrienoic acids. Advances in Bioscience and Biotechnology (2012) 3:204-218
L46	RP van Heeswijk, CL Cooper, BC Foster, BM Chauhan, F Shirazi, I Seguin, EJ Phillips, E Mills. Effect of high-dose vitamin C on hepatic cytochrome P450 3A4 activity. Pharmacotherapy (2005) 25(12):1725-1728
L47	MW Clarke, JR Burnett, JH Wu, JM Hodgson, T Ledowski, IB Puddey, KD Croft. Vitamin E supplementation and hepatic drug metabolism in humans. J Cardiovasc Pharmacol (2009) 54(6):491-496
L48	MW Clarke, Burnett JR, Croft KD. Vitamin E in human health and disease. Crit Rev Clin Lab Sci (2008) 45(5):417-50.
L49	C Abe, T Uchida, M Ohta, T Ichikawa, K Yamashita, S Ikeda. Cytochrome P450-dependent metabolism of vitamin E isoforms is a critical determinant of their tissue concentrations in rats. Lipids (2007) 42(7):637-645
L50	WY Au, S Tam, BM Fong, YL Kwong. Determinants of cerebrospinal ﬂuid arsenic concentration in patients with acute promyelocytic leukemia on oral arsenic trioxide therapy. Blood (2008) 112:3587-3590
L51	P Zappasodi, M Rossi, I Ambaglio, P Bernasconi, A Corso, M Lazzarino, C Castagnola. Clinical efficacy of arsenic trioxide in a patient with acute promyelocytic leukemia with recurrent central nervous system involvement. Annals of Hematology (2011) 90(5):595-597
L52	K Hao, Q Qi, H Hao, G Wang, Y Chen, et al. The Pharmacokinetic-Pharmacodynamic Model of Azithromycin for Lipopolysaccharide-Induced Depressive-Like Behavior in Mice. PLoS ONE (2013) 8(1):e54981
L53	N Noe, L Dillon, V Lellek, F Diaz, A Hida, CT Moraes, T Wenz. Bezafibrate improves mitochondrial function in the CNS of a mouse model of mitochondrial encephalopathy. Mitochondrion (2013) 13(5):417-426
L54	M Dumont, C Stack, C Elipenahli, S Jainuddin, M Gerges, N Starkova, NY Calingasan, L Yang, D Tampellini, AA Starkov, RB Chan, G Di Paolo, A Pujol, M Flint Beal. Bezaﬁbrate administration improves behavioral deﬁcits and tau pathology in P301S mice. Hum Mol Genet (2012) 21(23):5091-5105
L55	SS Agarwala, JM Kirkwood. Temozolomide, a novel alkylating agent with activity in the central nervous system, may improve the treatment of advanced metastatic melanoma. Oncologist (2000) 5(2):144-151
L56	MJ Paul, Y Summers, AH Calvert, G Rustin, MH Brampton, N Thatcher, MR Middleton. Effect of temozolomide on central nervous system relapse in patients with advanced melanoma. Melanoma Res (2002) 12(2):175-178
L57	CM Celano, O Freudenreich, C Fernandez-Robles, TA Stern, MA Caro, JC Huffman. Depressogenic effects of medications: a review. Dialogues Clin Neurosci (2011) 13(1):109-125
L58	D Müller, H Florkowski, K Chavez-Kattau, G Carlson, P Eggert. The effect of desmopressin on short-term memory in children with primary nocturnal enuresis. J Urology (2001) 166:2432-2434
L59	JL Demolis, C Funck-Brentano, J Ropers, M Ghadanfar, DJ Nichols, P Jaillon. Influence of Dofetilide on QT-Interval Duration and Dispersion at Various Heart Rates During Exercise in Humans. Circulation (1996) 94:1592-1599
L60	A Farkas, AS Farkas, D Vincze, P Makra, N Csík, I Leprán, A Varró, L Rudas. Examination of the role of the sympathetic nervous system in the proarrhythmic activity of dofetilide. J Mol Cell Cardiol (2007) 42(6):S7.
L61	RW Peters, LB Mitchell, MM Brooks, DS Echt, AH Barker, R Capone, PR Liebson, HL Greene. Circadian pattern of arrhythmic death in patients receiving encainide, flecainide or moricizine in the Cardiac Arrhythmia Suppression Trial (CAST). J Am Coll Cardiol (1994) 23(2):283-289
L62	PJ Schwartz, SG Priori, E Vanoli, A Zaza. Influence of the Autonomic Nervous System on the Action of Antiarrhythmic Drugs. Antiarrhythmic Drugs. G Breithardt, M Borggrefe, AJ Camm, M Shenasa, W Haverkamp, G Hindricks (Editors) 1995 (Chapter 13), pp.240-250
L63	Y Nagata. Flecainide augments muscle sympathetic nerve activity in humans. Circ J (2002) 66(4):377-381
L64	LF López-Cortés, R Ruiz-Valderas, MJ Lucero-Muñoz, E Cordero, MT Pastor-Ramos, J Marquez. Intravitreal, Retinal, and Central Nervous System Foscarnet Concentrations after Rapid Intravenous Administration to Rabbits. Antimicrob Agents Chemother (2000) 44(3):756–759
L65	P Cinque, GM Cleator, T Weber, P Monteyne, C Sindic, G Gerna, AM van Loon, PE Klapper. Diagnosis and clinical management of neurological disorders caused by cytomegalovirus in AIDS patients. J NeuroVirol (1998) 4:120-132
L66	CR Tapping, AT Thackeray, RJV Bartlett, C Rowlande-Hill, P Maliakal. Evaluation of spinal dural arteriovenous ﬁstulae with gadofosveset trisodium at 3T (TRICKS and LAVA). Clin Radiol (2011) 66(9):865-868
L67	N Moorthy, N Raghavendra, PN Venkatarathnamma. Levofloxacin-induced acute psychosis. Indian J Psychiatry (2008) 50(1):57–58
L68	CM Celano, O Freudenreich, C Fernandez-Robles, TA Stern, MA Caro, JC Huffman. Depressogenic effects of medications: a review. Dialogues Clin Neurosci (2011) 13(1): 109–125
L69	MF Grill, RK Maganti. Neurotoxic effects associated with antibiotic use: management considerations. Br J Clin Pharmacol (2011) 72(3):381–393
L70	BA Lipsky, CA Baker. Fluoroquinolone toxicity profiles: a review focusing on newer agents. Clin Infect Dis (1999) 28(2):352-364
L71	DB Campbell, F Brackman. Cardiovascular protective properties of indapamide. Am J Cardiol (1990) 65(17):11H-27H
L72	JM Chillon, GL Baumbach. Effects of Indapamide, a Thiazide-Like Diuretic, on Structure of Cerebral Arterioles in Hypertensive Rats. Hypertension (2004) 43:1092-1097
L73	R Gaggi, R Dall'Olio, P Roncada, AM Gianni. Peculiar effects of isradipine and darodipine on the rat brain dopaminergic system. Gen Pharmacol (1995) 26(2):303-308
L74	R Gaggi, R Dall'olio, P Roncada, AM Gianni. Effects of isradipine and darodipine on serotonergic system of the rat brain. Pharmacol Biochem Be (1995) 51(2-3):183-187
L75	J Rolski, B Karczmarek-Borowska, A Smietana. The possibility of lapatinib treatment for breast cancer patients with central nervous system metastases. Case study and literature review. Contemp Oncol (Pozn) (2012) 16(6):582-585
L76	S Sutherland, S Johnston. Central Nervous System Tumours in Women Who Received Capecitabine and Lapatinib Therapy for Metastatic Breast Cancer. Tumors of the Central Nervous System (2011) 3:97-106
L77	S Sandmann, JY Min, A Meissner, T Unger. Effects of the calcium channel antagonist mibefradil on haemodynamic parameters and myocardial Ca2+-handling in infarct-induced heart failure in rats. Cardiovasc Res (1999) 44 (1):67-80
L78	Y Lu, M Long, S Zhou, Z Xu, F Hu, M Li. Mibefradil reduces blood glucose concentration in db/db mice. Clinics (2014) 69(1):61-67
L79	GJ Molderings, J Likungu, M Göthert. N-Type Calcium Channels Control Sympathetic Neurotransmission in Human Heart Atrium. Circulation (2000) 101:403-407
L80	RC. Owens Jr., PG Ambrose. Antimicrobial Safety: Focus on Fluoroquinolones. Clin Infect Dis (2005) 41(Suppl 2):S144-S157
L81	H Zhou, J Gao, D Zou, W Wu, Z Li. Effect of octreotide on enteric motor neurons in experimental acute necrotizing pancreatitis. PLoS One (2012) 7(12):e52163
L82	R Sciuto, A Ferraironi, A Semprebene, E Occhipinti, R Mastrostefano, M Crecco, M Mottolese, CL Maini. Clinical relevance of 111In-octreotide scans in CNS tumors. Q J Nucl Med (1995) 39(4 Suppl 1):101-103
L83	D Alexandru, MJ Glantz, L Kim, MC Chamberlain, DA Bota. Pulmonary Metastases in Patients With Recurrent, Treatment-Resistant Meningioma. Prognosis and Identification by 111Indium-Octreotide Imaging. Cancer (2011) 117(19):4506-4511
L84	EA Lawson, LM Holsen, M Santin, R DeSanti, E Meenaghan, KT Eddy, DB Herzog, JM Goldstein, A Klibanski. Postprandial oxytocin secretion is associated with severity of anxiety and depressive symptoms in anorexia nervosa. J Clin Psychiatry (2013) 74(5):e451-457
L85	L Garfield, C Giurgescu, CS Carter, D Holditch-Davis, BL McFarlin, D Schwertz, JS Seng, R White-Traut. Depressive symptoms in the second trimester relate to low oxytocin levels in African-American women: a pilot study. Arch Womens Ment Health (2014) Jun 21 [Epub ahead of print]
L86	M Skrundz, M Bolten, I Nast, DH Hellhammer, G Meinlschmidt. Plasma Oxytocin Concentration during Pregnancy is associated with Development of Postpartum Depression. Neuropsychopharmacol (2011) 36:1886-1893
L87	F Yang. Amylin in vasodilation, energy expenditure and inflammation. Front Biosci (Landmark Ed) (2014) 19:936-944
L88	IG Schmidt, LH Schmidt. Neurotoxicity Of The 8-Aminoquinolines: III. The Effects Of Pentaquine, Isopentaquine, Primaquine, And Pamaquine On The Central Nervous System Of The Rhesus Monkey. J Neuropathol Exp Neur (1951) 10(3):231-256
L89	D Colle, DB Santos, ELG Moreira, JM Hartwig, AA dos Santos, LT Zimmermann, MA Hort, M Farina. Probucol Increases Striatal Glutathione Peroxidase Activity and Protects against 3-Nitropropionic Acid-Induced Pro-Oxidative Damage in Rats. PLoS ONE (2013) 8(6): e67658
L90	J de Gans, P Portegies, P Reiss, D Troost, T van Gool, JM Lange. Pyrimethamine alone as maintenance therapy for central nervous system toxoplasmosis in 38 patients with AIDS. J Acquir Immune Defic Syndr (1992) 5(2):137-142
L91	C Leport, F Raffi, S Matheron, C Katlama, B Regnier, AG Saimot, C Marche, C Vedrenne, JL Vilde. Treatment of central nervous system toxoplasmosis with pyrimethamine/sulfadiazine combination in 35 patients with the acquired immunodeficiency syndrome. Efficacy of long-term continuous therapy. Am J Med (1988) 84(1):94-100
L92	M Chegounchi, MG Hanna, GH Neild. Progressive neurological disease induced by tacrolimus in a renal transplant recipient: Case presentation. BMC Nephrol (2006) 7:7
L93	G Vizzini, M Asaro, R Miraglia, S Gruttadauria, D Fili, A D’Antoni, I Petridis, G Marrone, D Pagano, B Gridelli. Changing Picture of Central Nervous System Complications in Liver Transplant Recipients. Liver Transplant (2011) 17:1279-1285
L94	IH Klein, AC Abrahams, T van Ede, PL Oey, G Ligtenberg, PJ Blankestijn. Differential effects of acute and sustained cyclosporine and tacrolimus on sympathetic nerve activity. J Hypertens (2010) 28(9):1928-1934
L95	I Számel, I Hindy, B Budai, L Kangas, A Hajba, R Lammintausta. Endocrine mechanism of action of toremifene at the level of the central nervous system in advanced breast cancer patients. Cancer Chemother Pharmacol (1998) 42(3):241-246
L96	Y Matsuda, Y Masuda, B Blattberg, MN Levy. The effects of cocaine, chlorpheniramine and tripelennamine on the cardiac responses to sympathetic nerve stimulation. Eur J Pharmacol (1980) 63(1):25-33
L97	R Oishi, S Shishido, M Yamori, K Saeki. Comparison of the effects of eleven histamine H1-receptor antagonists on monoamine turnover in the mouse brain. Naunyn Schmiedebergs Arch Pharmacol (1994) 349(2):140-144
L98	Z Ge, Y Da, Z Xue, K Zhang, H Zhuang, M Peng, Y Li, W Li, A Simard, J Hao, Z Yao, R Zhang. Vorinostat, a histone deacetylase inhibitor, suppresses dendritic cell function and ameliorates experimental autoimmune encephalomyelitis. Exp Neurol (2013) 241:56-66
L99	VSR Atluri, S Pilakka-Kanthikeel, T Samikkannu,V Sagar, KRV Kurapati, SK Saxena, A Yndart, A Raymond, H Ding, O Hernandez, MPN Nair. Vorinostat positively regulates synaptic plasticity genes expression and spine density in HIV infected neurons: role of nicotine in progression of HIV-associated neurocognitive disorder. Mol Brain (2014) 7:37
L100	BB Friday, SK Anderson, J Buckner, C Yu, C Giannini, F Geoffroy, J Schwerkoske, M Mazurczak, H Gross, E Pajon, K Jaeckle, E Galanis. Phase II trial of vorinostat in combination with bortezomib in recurrent glioblastoma: a north central cancer treatment group study. Neuro Oncol (2012) 14(2):215-221
L101	C Shibao, A Gamboa, A Diedrich, C Dossett, L Choi, G Farley, I Biaggioni . Acarbose, an alpha-glucosidase inhibitor, attenuates postprandial hypotension in autonomic failure. Hypertension (2007) 50(1):54-61
L102	T Fukushima, M Asahina, Y Fujinuma, Y Yamanaka, A Katagiri, M Mori, S Kuwabara. Role of intestinal peptides and the autonomic nervous system in postprandial hypotension in patients with multiple system atrophy. J Neurol (2013) 260(2):475-483
L103	LM Nicol, NL Mills, IR Starkey. Amyl nitrite induced cerebral and coronary vasospasm. Q J Med (2011) 104:83-84
L104	E Klemenska, A Beresewicz. Bioactivation of organic nitrates and the mechanism of nitrate tolerance. Cardiol J (2009) 16(1):11-19
L105	BG Phillips, M Kato, CA Pesek, M Winnicki, K Narkiewicz, D Davison, VK Somers. Sympathetic activation by sildenafil. Circulation (2000) 102(25):3068-3073
L106	A Al-Hesayen, JS Floras, JD Parker. The effects of intravenous sildenafil on hemodynamics and cardiac sympathetic activity in chronic human heart failure. European Journal of Heart Failure (2006) 8:864-868
L107	RTCE Robinson, ND Harris, RH Ireland, A Lindholm, SR Heller. Comparative effect of human soluble insulin and insulin aspart upon hypoglycaemia-induced alterations in cardiac repolarization Br J Clin Pharmacol (2003) 55(3):246-251
L108	P Skovsted, S Sapthavichaikul. The effects of isoflurane on arterial pressure, pulse rate, autonomic nervous activity, and barostatic reflexes. Canadian Anaesthetists’ Society Journal (1977) 24(3):304-314
L109	BD Miller, MD Thames, AL Mark. Inhibition of cardiac sympathetic nerve activity during intravenous administration of lidocaine. J Clin Invest (1983)71(5):1247–1253
L110	KA Ellenbogen, ML Smith, LA Beightol, DL Eckberg. Influence of lidocaine on human muscle sympathetic nerve activity during programmed electrical stimulation and ventricular tachycardia. Am Heart J (1992) 124(4):891-897
L111	G Boccara, J Eliet, Y Pouzeratte, C Mann, P Colson. Pre-emptive lidocaine inhibits arterial vasoconstriction but not vasopressin release induced by a carbon dioxide pneumoperitoneum in pigs. British Journal of Anaesthesia (2003) 90(3):343-348
L112	D Manzella, R Grella, K Esposito, D Giugliano, M Barbagallo, G Paolisso. Blood pressure and cardiac autonomic nervous system in obese type 2 diabetic patients: effect of metformin administration. Am J Hypertens (2004) 17(3):223-227
L113	S Sugimoto, H Nakajima, K Kodo, J Mori, K Matsuo, K Kosaka, W Aoi, K Yoshimoto, H Ikegaya, H Hosoi. Miglitol increases energy expenditure by upregulating uncoupling protein 1 of brown adipose tissue and reduces obesity in dietary-induced obese mice. Nutr Metab (Lond) (2014) 11(1):14
L114	EK Jackson, Z Mi. Sitagliptin augments sympathetic enhancement of the renovascular effects of angiotensin II in genetic hypertension. Hypertension (2008) 51(6):1637-1642
L115	S Pastromas. Diabetes Mellitus: Dipeptidyl Peptidase 4 Inhibitors and Cardiovascular Outcomes, Hospital Chronicles (2014) 9(2):1-5
L116	RK Dix, GJ Kelliher, N Jurkiewicz, JB Smith. Effect of Sulfinpyrazone on Ventricular Arrhythmia, Prostaglandin Synthesis, and Catecholamine Release Following Coronary Artery Occlusion in the Cat. Journal of Cardiovascular Pharmacology (1982) 4(6):1068-1076
L117	EA Raeder, RL Verrier, B Lown. Effects of sulfinpyrazone on ventricular vulnerability in the normal and the ischemic heart. Am J Cardiol (1982) 50:271-275
L118	M Hirohashi, K Takasuna, Y Kasai, C Usui, H Kojima. Pharmacological studies with the alpha 2-adrenoceptor antagonist midaglizole. Part II: Central and peripheral nervous systems. Arzneimittelforschung. (1991) 41(1):19-24
L119	KC Lee, DC Randall. Potentiation of the pressor response to stress by tolbutamide in dogs. Integrative Physiological and Behavioral Science (1993) 28(1):22-28
L120	G Bauriedel, D Skowasch, M Schneider, R Andrié, A Jabs, B Lüderitz. Antiplatelet effects of angiotensin-converting enzyme inhibitors compared with aspirin and clopidogrel: a pilot study with whole-blood aggregometry. Am Heart J (2003) 145(2):343-348
L121	MH Strauss, AS Hall. Angiotensin Receptor Blockers May Increase Risk of Myocardial Infarction. Circulation (2006) 114:838-854
L122	D Skowasch, A Viktor, M Schneider-Schmitt, B Lüderitz,G Nickenig, G Bauriedel. Differential antiplatelet effects of angiotensin converting enzyme inhibitors: comparison of ex vivo platelet aggregation in cardiovascular patients with ramipril, captopril and enalapril. Clinical Research in Cardiology (2006) 95(4):212-216
L123	L Kalinowski, T Matys, E Chabielska, W Buczko, T Malinski. Angiotensin II AT1 receptor antagonists inhibit platelet adhesion and aggregation by nitric oxide release. Hypertension (2002) 40(4):521-527
L124	M Schwemmer, O Sommer, E Bassenge. Angiotensin receptor blocker losartan suppresses platelet activity by interfering with thromboxane signaling. Cardiovasc Drugs Ther (2001) 15(4):301-307
L125	R Woodman, C Brown, W Lockette. Chlorthalidone decreases platelet aggregation and vascular permeability and promotes angiogenesis. Hypertension (2010) 56(3):463-470
L126	MP Ortega, MC García, MA Gijón, MF de Casa-Juana, JG Priego, M Sanchez Crespo, C Sunkel. 1,4-Dihydropyridines, a new class of platelet-activating factor receptor antagonists: in vitro pharmacologic studies. J Pharmacol Exp Ther (1990) 255(1):28-33
L127	P Hjemdahl, NH Wallen. Calcium antagonist treatment, sympathetic activity and platelet function. European Heart Journal (1997) 18 (Suppl A):A36-A50
L128	WE van den Hoven, DW Hall. Inhibition of human platelet functions by cyclandelate. Drugs (1987) 33 (Suppl 2):41-52
L129	JA Ware, JB Schwartz, JK Horak, RT Solis. Inhibition of platelet aggregation by oral digoxin and reversal with nifedipine. J Cardiovasc Pharmacol (1985) 7(2):262-266
L130	JA Chirinos, A Castrellon, JP Zambrano, JJ Jimenez, W Jy, LL Horstman, HJ Willens, A Castellanos, RJ Myerburg, YS Ahn. Digoxin use is associated with increased platelet and endothelial cell activation in patients with nonvalvular atrial fibrillation. Heart Rhythm (2005) 2(5):525-529
L131	G Gleerup, JR Petersen, J Mehlsen, K Winther. Effect of spirapril and hydrochlorothiazide on platelet function and euglobulin clot lysis time in patients with mild hypertension. Angiology (1996) 47(10):951-955
L132	LJ Murphey, HA Malave, J Petro, I Biaggioni, DW Byrne, DE Vaughan, JM Luther, M Pretorius, NJ Brown. Bradykinin and its metabolite bradykinin 1-5 inhibit thrombin-induced platelet aggregation in humans. J Pharmacol Exp Ther (2006) 318(3):1287-1292
L133	AM Marney, J Ma, JM Luther, T Alp Ikizler, NJ Brown. Endogenous Bradykinin Contributes to Increased Plasminogen Activator Inhibitor 1 Antigen following Hemodialysis. J Am Soc Nephrol (2009) 20:2246 –2252
L134	M Falciani, B Rinaldi, B D'Agostino, F Mazzeo, S Rossi, B Nobili, F Rossi, A Filippelli. Effects of nebivolol on human platelet aggregation. J Cardiovasc Pharmacol (2001) 38(6):922-929
L135	D Salvemini, G de Nucci, JM Sneddon, JR Vane. Superoxide anions enhance platelet adhesion and aggregation. Br J Pharmacol (1989) 97(4):1145-1150
L136	D Praticò, M Pasin, OP Barry, A Ghiselli, G Sabatino, L Iuliano, GA FitzGerald, F Violi. Iron-Dependent Human Platelet Activation and Hydroxyl Radical Formation: Involvement of Protein Kinase C. Circulation (1999) 99:3118-3124
L137	J Liu, BB Gao, AC Clermont, P Blair, TJ Chilcote, S Sinha, R Flaumenhaft, EP Feener. Hyperglycemia-induced cerebral hematoma expansion is mediated by plasma kallikrein. Nature Medicine (2011) 17:206-210
L138	AL Pasqui, PL Capecchi, L Ceccatelli, S Mazza, A Gistri, F Laghi Pasini, T Di Perri. Nitroprusside in vitro inhibits platelet aggregation and intracellular calcium translocation. Effect of haemoglobin. Thromb Res (1991) 61(2):113-122
L139	SN Harris, CS Rinder, HM Rinder, JB Tracey, BR Smith, R Hines. Nitroprusside inhibition of platelet function is transient and reversible by catecholamine priming. Anesthesiology (1995) 83(6):1145-1152
L140	HG Topf, M Rauh, W Rascher, J Dötsch, JM Klinge. Endothelial cells influence the sodium nitroprusside mediated inhibition of platelet aggregation by an as yet unkown pathway. Thrombosis Journal (2012) 10:6
L141	JE Macdonald, AD Struthers. What Is the Optimal Serum Potassium Level in Cardiovascular Patients? Journal of the American College of Cardiology (2004) 43(2):155-161
L142	M Kimura, X Lu, J Skurnick, G Awad, J Bogden, F Kemp, A Aviv. Potassium Chloride Supplementation Diminishes Platelet Reactivity in Humans. Hypertension (2004) 44:969-973
L143	JP De La Cruz, MV Páez, JA Carmona, FS De La Cuesta. Antiplatelet effect of the anaesthetic drug propofol: influence of red blood cells and leucocytes. Br J Pharmacol (1999) 128(7):1538-1544
L144	NL Law, KFJ Ng, MG Irwin, JSF Man. Comparison of coagulation and blood loss during anaesthesia with inhaled isoflurane or intravenous propofol. Br J Anaesth (2001) 86(1):94-98
L145	J Zeck, J Schallheim, SQ Lew, L DePalma. Whole Blood Platelet Aggregation and Release Reaction Testing in Uremic Patients. BioMed Research International. Vol. 2013, Article ID 486290, 6 pages, doi:10.1155/2013/486290
L146	GE Linthorst, HJ Avis, M Levi. Uremic thrombocytopathy is not about urea. J Am Soc Nephrol (2010) 21(5):753–755
L147	TP O'Barr, EW Swanson, JE Fitzpatrick, DG Corby. Effect of minoxidil on platelet function and the synthesis of prostaglandins in platelets. J Lab Clin Med (1989) 114(5):575-578
L148	G Verhave, CEH Siegert. Role of vitamin D in cardiovascular disease. The Netherlands Journal of Medicine (2010) 68(3):113-118
L149	KES Poole, N Loveridge, PJ Barker, DJ Halsall, C Rose, J Reeve, EA Warburton. Reduced Vitamin D in Acute Stroke. Stroke (2006) 37:243-245
L150	YC Ku, ME Liu, CS Ku, TY Liu, SL Lin. Relationship between vitamin D deficiency and cardiovascular disease.World J Cardiol (2013) 5(9):337–346
L151	Y Zheng, J Zhu, M Zhou, L Cui, W Yao, et al. Meta-Analysis of Long-Term Vitamin D Supplementation on Overall Mortality. PLoS ONE (2013) 8(12):e82109
L152	JA Sugden, JI Davies, MD Witham, AD Morris, AD Struthers. Vitamin D improves endothelial function in patients with Type 2 diabetes mellitus and low vitamin D levels. Diabetic Medicine (2008) 25(3):320-325
L153	TJ Neiva, DM Fries, HP Monteiro, EA D'Amico, DA Chamone. Aluminum induces lipid peroxidation and aggregation of human blood platelets. Braz J Med Biol Res (1997) 30(5):599-604
L154	TJ Neiva, AL Benedetti, SM Tanaka, JI Santos, EA D'Amico. Determination of serum aluminum, platelet aggregation and lipid peroxidation in hemodialyzed patients. Braz J Med Biol Res (2002) 35(3):345-350
L155	C Porta, A Maiolo, A Tua, G Grignani. Amifostine, a reactive oxygen species scavenger with radiation- and chemo-protective properties, inhibits in vitro platelet activation induced by ADP, collagen or PAF. Haematologica (2000) 85:820-825
L156	TA Khan, C Bianchi, P Voisine, J Sandmeyer, J Feng, FW Sellke. Aprotinin inhibits protease-dependent platelet aggregation and thrombosis. Ann Thorac Surg (2005) 79(5):1545-1550
L157	O Shigeta, H Kojima, T Jikuya, Y Terada, N Atsumi, Y Sakakibara, T Nagasawa, T Mitsui. Aprotinin Inhibits Plasmin-Induced Platelet Activation During Cardiopulmonary Bypass. Circulation (1997) 96: 569-574
L158	A Spalding, H Vaitkevicius, S Dill, S MacKenzie, A Schmaier, W Lockette. Mechanism of Epinephrine-Induced Platelet Aggregation. Hypertension (1998) 31:603-607
L159	S Ueda, M Katagiri, Y Matsumoto, T Nishimura, S Matsushita, M Mori, T Ozawa, H Orimo. Nitric oxide-dependent inhibition of platelet aggregation in elderly patients with hypercholesterolemia. Nihon Ronen Igakkai Zasshi (2001) 38(2):177-184
L160	R Pathansali, N Smith, P Bath. Altered megakaryocyte-platelet haemostatic axis in hypercholesterolaemia. Platelets (2001) 12(5):292-297
L161	KC Srivastava, KK Awasthi. Effect of furosemide on the in vitro prostaglandin biosynthesis in human platelets. Prostaglandins Leukot Med (1982) 9(2):211-221
L162	M Trovati, G Anfossi, F Cavalot, P Massucco, E Mularoni, G Emanuelli. Insulin Directly Reduces Platelet Sensitivity To Aggregating Agents. Diabetes (1988) 37(6):780-6786
L163	ML Kalev-Zylinska, TN Green, MC Morel-Kopp, PP Sun, YE Park, A Lasham, MJ During, CM Ward. N-methyl-d-aspartate receptors amplify activation and aggregation of human platelets. Thromb Res (2014) 133(5):837-847
L164	BI Gaynes, A Onyekwuluje. Topical ophthalmic NSAIDs: a discussion with focus on nepafenac ophthalmic suspension. Clin Ophthalmol (2008) 2(2): 355-368
L165	M Zerr-Fouineau, M Chataigneau, C Blot, VB Schini-Kerth. Progestins overcome inhibition of platelet aggregation by endothelial cells by down-regulating endothelial NO synthase via glucocorticoid receptors. FASEB J (2007) 21(1):265-273
L166	M Zerr-Fouineau, M Jourdain, C Boesch, M Hecker, C Bronner, VB Schini-Kerth. Certain progestins prevent the enhancing effect of 17beta-estradiol on NO-mediated inhibition of platelet aggregation by endothelial cells. Arterioscler Thromb Vasc Biol (2009) 29(4):586-593
L167	SN Verouti, AB Tsoupras, F Alevizopoulou, CA Demopoulos, C Iatrou. Paricalcitol effects on activities and metabolism of platelet activating factor and on inflammatory cytokines in hemodialysis patients. Int J Artif Organs (2013) 36(2):87-96
L168	NM Tun, GM Villani. Efficacy of rituximab in acute refractory or chronic relapsing non-familial idiopathic thrombotic thrombocytopenic purpura: a systematic review with pooled data analysis. J Thromb Thrombolysis (2012) 34(3):347-359
L169	K Darabi, AH. Berg. Rituximab can be combined with daily plasma exchange to achieve effective B-cell depletion and clinical improvement in acute autoimmune TTP. Am J Clin Pathol (2006) 125:592-597
L170	K Yoshizawa, A Ascherio, JS Morris, MJ Stampfer, E Giovannucci, CK Baskett, WC Willett, EB Rimm. Prospective Study of Selenium Levels in Toenails and Risk of Coronary Heart Disease in Men. Am J Epidemiol (2003) 158:852–860
L171	AG Paradelis, C Triantaphyllidis, MM Giala. Neuromuscular blocking activity of aminoglycoside antibiotics. Methods Find Exp Clin Pharmacol (1980) 2(1):45-51
L172	M Liu, M Kato, Y Hashimoto. Neuromuscular Blocking Effects of the Aminoglycoside Antibiotics Arbekacin, Astromicin, Isepamicin and Netilmicin on the Diaphragm and Limb Muscles in the Rabbit. Pharmacology (2001) 63:142-146
L173	TR Pasquale, JS Tan. Nonantimicrobial Effects of Antibacterial Agents. Clinical Infectious Diseases (2005) 40:127-135
L174	O al Ahdal, DR Bevan. Clindamycin-induced neuromuscular blockade. Can J Anaesth (1995) 42(7):614-617
L175	JF Fiekers. Sites and mechanisms of antibiotic-induced neuromuscular block: a pharmacological analysis using quantal content, voltage clamped end-plate currents and single channel analysis. Acta Physiol Pharmacol Ther Latinoam (1999) 49(4):242-250
L176	K Finstad, JR Guajardo, C Scoville. Neuralgic amyotrophy associated with antibiotic therapy. Ann Pharmacother (2008) 42(9):1344-1347
L177	K Al Alawi, M Al Shinawy, A Taqee,Y Wali. An Overlooked Complication of Vancomycin Induced Acute Flaccid Paralysis in a Child with Acute Leukemia: A Case Report. Oman Med J (2011) 26(4):283–284
L178	EA Yetley. Multivitamin and multimineral dietary supplements: definitions, characterization, bioavailability, and drug interactions1–3, Am J Clin Nutr (2007) 85 (suppl):269S–76S
L179	M Buzatu, C Bulteau, C Altuzarra, O Dulac, P Van Bogaert. Corticosteroids as treatment of epileptic syndromes with continuous spike-waves during slow-wave sleep. Epilepsia (2009) 50(Suppl 7):68–72
L180	M Kurian, CM Korff. Steroids in Pediatric Epilepsy: Infantile Spasms and Beyond… Epileptologie (2011) 28:15 – 20
L181	V Bomben, J Holth, J Reed, P Cramer, G Landreth, J Noebels. Bexarotene reduces network excitability in models of Alzheimer's disease and epilepsy. Neurobiol Aging (2014) 35(9):2091-2095
L182	MF Gordon, RI Abrams, DB Rubin, WB Barr, DD Correa. Bismuth subsalicylate toxicity as a cause of prolonged encephalopathy with myoclonus. Movement Disorders (1995) 10(2):220–222
L183	A Thiry, JM Dogné, CT Supuran, B Masereel. Carbonic anhydrase inhibitors as anticonvulsant agents. Curr Top Med Chem (2007) 7(9):855-864
L184	MA Pinard,MA Boonex, BD Rife, CT Supuran, R McKenna. Structural study of interaction between brinzolamide and dorzolamide inhibition of human carbonic anhydrases. Bioorg Med Chem (2013) 21(22):7210-7215
L185	T Bäckström. Epileptic seizures in women related to plasma estrogen and progesterone during the menstrual cycle. Acta Neurol Scand (1976) 54(4):321-347
L186	J Velíšková, G De Jesus, R Kaur, L Velíšek. Females, their estrogens and seizures. Epilepsia (2010) 51(Suppl 3):141-144
L187	CL Harden, AG Herzog, BG Nikolov, BS Koppel, PJ Christos, K Fowler, DR Labar, WA Hauser. Hormone replacement therapy in women with epilepsy: A randomized, double-blind, placebo-controlled study. Epilepsia (2006) 47(9):1447-1451
L188	A Verrotti, C D’Egidio, S Agostinelli, C Verrotti, P Pavone. Diagnosis and management of catamenial seizures: a review. International Journal of Women’s Health (2012) 4:535–541
L189	N Steeghs, FE de Jongh, PA Sillevis Smitt, MJ van den Bent. Cisplatin-induced encephalopathy and seizures. Anticancer Drugs (2003) 14(6):443-446
L190	CY Cheng, YC Lin, JS Chen,CH Chen, ST Deng. Cisplatin-induced acute hyponatremia leading to a seizure and coma: a case report. Chang Gung Med J (2011) 34(6 Suppl):48-51
L191	L Amit, I Ben-Aharon, T Tichler, E Inbar, A Sulkes, S Stemmer. Cisplatin-Induced Posterior Reversible Encephalopathy Syndrome—Brief Report and Review of the Literature. Journal of Behavioral and Brain Science (2012) 2(1): 97-101
L192	M Najafi, MMSadeghi, J Mehvari, M Zare, M Akbari. Progesterone therapy in women with intractable catamenial epilepsy. Adv Biomed Res (2013) 2:8
	S Baxendale, CJ Holdsworth, PLM Santoscoy, MRM Harrison, J Fox, CA Parkin, PW Ingham, VT Cunliffe. Identification of compounds with anti-convulsant properties in a zebrafish model of epileptic seizures. Dis Model Mech (2012) 5(6):773-784
L194	EB Ing, SY Ing, T Ing, JA Ramocki. The complication rate of edrophonium testing for suspected myasthenia gravis. Can J Ophthalmol (2000) 35(3):141-144; discussion 145
L195	P Waciński. Influence of felodipine on experimental seizures and activity of different antiepileptic drugs in mice. Pol J Pharmacol (1998) 50(1):23-29
L196	EH Reynolds. Benefits and risks of folic acid to the nervous system. J Neurol Neurosurg Psychiatry (2002)72:567-571
L197	S el Kalla, NS Menon. Mebendazole poisoning in infancy. Ann Trop Paediatr (1990) 10(3):313-314
L198	D Zador, S Mayet, J Strang. Commentary: Decline in methadone-related deaths probably relates to increased supervision of methadone. UK Int J Epidemiol (2006) 35 (6):1586-1587
L199	VL Smith-Swintosky, LC Pettigrew, RM Sapolsky, C Phares, SD Craddock, SM Brooke, MP Mattson. Metyrapone, an inhibitor of glucocorticoid production, reduces brain injury induced by focal and global ischemia and seizures. J Cereb Blood Flow Metab (1996) 16(4):585-598
L200	JG Larkin, FM Besag, A Cox, J Williams, MJ Brodie. Nifedipine for epilepsy? A double-blind, placebo-controlled trial. Epilepsia (1992) 33(2):346-352
L201	S Otoom, Z Hasan. Nifedipine inhibits picrotoxin-induced seizure activity: further evidence on the involvement of L-type calcium channel blockers in epilepsy. Fundam Clin Pharmacol (2006) 20(2):115-119
L202	LA Chaney, RW Rockhold, RW Wineman, AS Hume. Anticonvulsant-resistant seizures following pyridostigmine bromide (PB) and N,N-diethyl-m-toluamide (DEET). Toxicol Sci (1999) 49(2):306-311
L203	HE Scharfman, GH Malthankar-Phatak, D Friedman, P Pearce, DP McCloskey, CL Harden, NJ Maclusky. A rat model of epilepsy in women: a tool to study physiological interactions between endocrine systems and seizures. Endocrinology (2009) 150(9):4437-442
L204	C Maritaz, F Lemare, A Cherif, S Demirdjian, DV Couanet, C Dufour. High-dose thiotepa: Neurotoxicity and risk factors in children with solid tumors. J Clin Oncol (2012) 30 (suppl; abstr 9572)
L205	KA Grosset, DG Grosset. Prescribed drugs and neurological complications. J Neurol Neurosurg Psychiatry (2004) 75(supl III):iii2-iii8
L206	AJ Dutton, C Hepburn, DW Macdonald. A Stated Preference Investigation into the Chinese Demand for Farmed vs. Wild Bear Bile. PLoS ONE (2011) 6(7): e21243
L207	Y Feng, K Siu, N Wang, KM Ng, SW Tsao, T Nagamatsu, Y Tong. Bear bile: dilemma of traditional medicinal use and animal protection. J Ethnobiol Ethnomed (2009) 5:2
L208	LA Horrigan, JP Kelly, TJ Connor. Immunomodulatory effects of caffeine: friend or foe? Pharmacol Ther (2006) 111(3):877-892
L209	E Ortega, MA de Pablo, AM Gallego, JJ Gaforio, C Alvarez, A Ruiz-Bravo, GA de Cienfuegos. Modification of acquired immunity in mice by imipenem/cilastatin. J Antimicrob Chemother (1999) 44(4):561-564
L210	J Chang, E Blazek, M Skowronek, L Marinari, RP Carlson. The antiinflammatory action of guanabenz is mediated through 5-lipoxygenase and cyclooxygenase inhibition. Eur J Pharmacol (1987) 142(2):197-205
L211	AL Pasqui, M Di Renzo, F Bruni, G Fanetti, G Campoccia, A Auteri. Imipenem and immune response: in vitro and in vivo studies. Drugs Exp Clin Res (1995) 21(1):17-22
L212	R Leone, M Venegoni, D Motola, U Moretti, V Piazzetta, A Cocci, D Resi, F Mozzo, G Velo, L Burzilleri, N Montanaro, A Conforti. Adverse Drug Reactions Related to the Use of Fluoroquinolone Antimicrobials. Drug Safety (2003) 26(2):109-120
L213	M Chalumeau, S Tonnelier, P d’Athis, JM Tréluyer, D Gendrel, G Bréart, G Pons. Fluoroquinolone Safety in Pediatric Patients: A Prospective, Multicenter, Comparative Cohort Study in France. Pediatrics (2003) 111:e714-e719
L214	A Mohammadzadeh, M Heidari, H Soltanghoraee, M Jeddi-Tehrani, M Ghaffari Novin, MM Akhondi,H Zeraati, F Mohammadzadeh. Evaluation of the effect of pentoxifylline on white blood cell count in serum and peritoneal fluid in female rats with endometriosis. J Obstet Gynaecol Res (2008) 34(3):307-313
L215	LT Fourman, B Robert Meyer. Autoimmune hepatitis in association with ramelteon. J Clin Gastroenterol (2013) 47(7):651-654
L216	SR Pandi-Perumal, V Srinivasan, DW Spence, A Moscovitch, R Hardeland, GM Brown, DP Cardinali. Ramelteon: a Review of its Therapeutic Potential in Sleep Disorders. Adv Ther (2009) 26(6):613-626
L217	W Diederichs, CG Stief, TF Lue, EA Tanagho. Sympathetic inhibition of papaverine induced erection. J Urol (1991) 146(1):195-198
L218	CWF Clarke, EO El-Mahdi. Confusion and paranoia associated with oral tocainide. Postgraduate Medical Journal (1985) 61:79-81
L219	IM Whyte, NA Buckley,DM Reith, I Goodhew, M Seldon, Dawson AH. Acetaminophen causes an increased International Normalized Ratio by reducing functional factor VII. Ther Drug Monit (2000) 22(6):742-748
L220	YL Peng, HY Hu, JC Luo, MC Hou, HC Lin, FY Lee. Alendronate, a bisphosphonate, increased upper and lower gastrointestinal bleeding: risk factor analysis from a nationwide population-based study. Osteoporos Int (2014) 25(5):1617-1623
L221	G Baele, R Beke, F Barbier. In vitro inhibition of platelet aggregation by bile salts. Thromb Haemost (1980) 44(2):62-64
L222	K Vroonhof, HJ van Rijn, J van Hattum. Vitamin K deficiency and bleeding after long-term use of cholestyramine. Neth J Med (2003) 61(1):19-21
L223	RS Birjmohun, G Kees Hovingh, ES Stroes, JJ Hofstra, GM Dallinga-Thie, JC Meijers, JJ Kastelein, M Levi. Effects of short-term and long-term danazol treatment on lipoproteins, coagulation, and progression of atherosclerosis: two clinical trials in healthy volunteers and patients with hereditary angioedema. Clin Ther (2008) 30(12):2314-2323
L224	R Krysiak, W Zmuda, B Okopień. The effect of ezetimibe and simvastatin on hemostasis in patients with isolated hypercholesterolemia. Fundam Clin Pharmacol (2012) 26(3):424-431
L225	KC Tan, ED Janus, KS Lam. Effects of fluvastatin on prothrombotic and fibrinolytic factors in type 2 diabetes mellitus. Am J Cardiol (1999) 84(8):934-937, A7
L226	DE Ferrara, X Liu, RG Espinola, PL Meroni, I Abukhalaf, EN Harris, SS Pierangeli. Inhibition of the thrombogenic and inflammatory properties of antiphospholipid antibodies by fluvastatin in an in vivo animal model. Arthritis Rheum (2003) 48(11):3272-3279
L227	M Totan, A Dagdemir, AR Ak, D Albayrak, S Kucukoduk. Effects of high-dose methotrexate on the hemostatic system in childhood acute lymphoblastic leukemia. Med Pediatr Oncol (2001) 36(4):429-433
L228	HR Haak, KM Caekebeke-Peerlinck, AP van Seters, E Briët. Prolonged bleeding time due to mitotane therapy. Eur J Cancer (1991) 27(5):638-641
L229	M Elhakim, A Fathy, H Amine, A Saeed, M Mekawy. Effect of i.v. tenoxicam during caesarean delivery on platelet activity. Acta Anaesthesiologica Scandinavica (2000) 44(5):555–559
L230	H Pieringer, B Schmekal, G Biesenbach, E Pohanka. Severe coagulation disorder with hypofibrinogenemia associated with the use of tigecycline. Ann Hematol (2010) 89(10):1063-1064
L231	Y Wada, H Hasegawa, M Nakamura, N Yamaguchi. Anticonvulsant effect of allopurinol on hippocampal-kindled seizures. Pharmacol Biochem Behav (1992) 42:899–901
L232	PG Zagnoni, A Bianchi, P Zolo, R Canger, C Cornaggia, P D'Alessandro, et al. Allopurinol as add-on therapy in refractory epilepsy: a double-blind placebo-controlled randomized study. Epilepsia (1994) 35:107–112
L233	SA Said. Anticonvulsant Effect Of Bosentan. Benha MJ (1998) 15(1):167-175 Available at http://www.psychiatry-research-eg.com/texts/ins/a3ahb3.pdf
L234	SB Hwang, HY Lee, HY Kim, ES Lee, JW Bae. Life-Threatening Acute Hyponatremia with Generalized Seizure Induced by Low-Dose Cyclophosphamide in a Patient with Breast Cancer. J Breast Cancer (2011) 14(4):345–348
L235	A Undas, M Celinska-Löwenhoff, T Löwenhoff, A Szczeklik. Statins, fenofibrate, and quinapril increase clot permeability and enhance fibrinolysis in patients with coronary artery disease. J Thromb Haemost (2006) 4(5):1029-1036
L236	K Weiss, RL Allgren, S Sellers. Safety Analysis of Fidaxomicin in Comparison With Oral Vancomycin for Clostridium difficileInfections. Clin Infect Dis (2012) 55 (suppl 2):S110-S115
L237	F Mohagheghi, L Khalaj, A Ahmadiani, B Rahmani. Gemfibrozil pretreatment affecting antioxidant defense system and inflammatory, but not Nrf-2 signaling pathways resulted in female neuroprotection and male neurotoxicity in the rat models of global cerebral ischemia-reperfusion. Neurotox Res (2013) 23(3):225-237
L238	AK Rehni, TG Singh. Levamisole-induced reduction in seizure threshold: a possible role of nicotinic acetylcholine receptor-mediated pathway. Naunyn Schmiedebergs Arch Pharmacol (2010) 382(3):279-285
L239	BS Brozanski, MS Scher, AL Albright. Intraventricular nafcillin-induced seizures in a neonate. Pediatr Neurol (1988) 4(3):188-190
L240	JE Zimmer, CR Spillert, S Puppala, K Zamecki, BA Bhatt, RR Arora. Pravastatin potentiates the anticoagulant effects of low molecular weight heparin. Thromb Res (2004) 113(6):407-410
L241	P Sterzer, F Meintzschel, A Rösler, H Lanfermann, H Steinmetz, M Sitzer. Pravastatin Improves Cerebral Vasomotor Reactivity in Patients With Subcortical Small-Vessel Disease. Stroke (2001) 32:2817-2820
L242	L Serghides, CR McDonald, Z Lu, M Friedel, C Cui, KT Ho, HTJ Mount, JG Sled, KC Kain. PPARγ Agonists Improve Survival and Neurocognitive Outcomes in Experimental Cerebral Malaria and Induce Neuroprotective Pathways in Human Malaria. PLoS Pathog (2014) 10(3):e1003980
L243	P Pignatelli, R Carnevale, S Di Santo, S Bartimoccia, C Nocella, T Vicario, L Loffredo, F Angelico, F Violi. Rosuvastatin reduces platelet recruitment by inhibiting NADPH oxidase activation. Biochem Pharmacol (2012) 84(12):1635-1642
L244	TN Kreis, KA McNeill, J Sul, FM Iwamoto, J Shih, HA Fine. A phase I/II trial of vandetanib for patiens with recurrent malignant glioma. Neuro Oncol (2012) 14(12):1519–1526
L245	DD Wang, DJ Englot, PA Garcia, MT Lawton, WL Young. Minocycline and tetracycline-class antibiotics are protective against partial seizures in vivo. Epilepsy Behav (2012) 24(3):314–318.
L246	CS Lin, CJ Cheng, CH Chou, SH Lin. Piperacillin/tazobactam-induced seizure rapidly reversed by high flux hemodialysis in a patient on peritoneal dialysis. Am J Med Sci (2007) 333(3):181-184
L247	AG Herzog, P Klein, AR Jacobs. Testosterone versus testosterone and testolactone in treating reproductive and sexual dysfunction in men with epilepsy and hypogonadism. Neurology (1998) 50(3):782-784
L248	AO Ogunmekan. Vitamin E deficiency and seizures in animals and man. Can J Neurol Sci (1979) 6(1):43-45
L249	LN Ranganathan, S Ramaratnam. Vitamins for epilepsy. Cochrane Database Syst Rev (2005) (2):CD004304
L250	J Dushay, C Gao, GS Gopalakrishnan, M Crawley, EK Mitten, E Wilker, J Mullington, E Maratos-Flier. Short-Term Exenatide Treatment Leads to Significant Weight Loss in a Subset of Obese Women Without Diabetes. Diabetes Care (2012) 35(1): 4-11
L251	G Noll, RR Wenzel, S de Marchi, S Shaw, TF Lüscher. Differential effects of captopril and nitrates on muscle sympathetic nerve activity in volunteers. Circulation (1997) 95(9):2286-2292
L252	M Nomura, K Uehara, K Harada, E Uemura, A Iga, T Kawano, A Nishikado, K Saito, Y Nakaya, S Ito. Impairment of gastrointestinal motility by nitrate administration: evaluation based on electrogastrographic changes and autonomic nerve activity. Aliment Pharmacol Ther (2004) 20 (Suppl 1):118-124
L253	DA Scheuer, SW Mifflin. Glucocorticoids modulate baroreflex control of renal sympathetic nerve activity. Am J Physiol Regul Integr Comp Physiol (2001) 280(5):R1440-1449
L254	T Sithisarn, HS Bada, RJ Charnigo, SJ Legan, DC Randall. Effects of perinatal oxycodone exposure on the cardiovascular response to acute stress in male rats at weaning and in young adulthood. Front Physiol (2013) 4:85
L255	B Ditzen, UM Nater, M Schaer, R La Marca, G Bodenmann, U Ehlert, M Heinrichs. Sex-specific effects of intranasal oxytocin on autonomic nervous system and emotional responses to couple conflict. Soc Cogn Affect Neurosci (2013) 8(8):897-902
L256	D Kobayashi, M Takamura, H Murai, S Usui, T Ikeda, J Inomata, S Takashima, T Kato, H Furusho, Y Takeshita, T Ota, T Takamura, S Kaneko. Effect of pioglitazone on muscle sympathetic nerve activity in type 2 diabetes mellitus with α-glucosidase inhibitor. Auton Neurosci (2010) 158(1-2):86-91
L257	H Yokoe, F Yuasa, R Yuyama, K Murakawa, Y Miyasaka, S Yoshida, S Tsujimoto, T Sugiura, T Iwasaka. Effect of pioglitazone on arterial baroreflex sensitivity and sympathetic nerve activity in patients with acute myocardial infarction and type 2 diabetes mellitus. J Cardiovasc Pharmacol (2012) 59(6):563-539
L258	FE Gianiorio, M Casu, V Patrone, CG Egan, G Murialdo. Effect of pioglitazone on cardiac sympathovagal modulation in patients with type 2 diabetes. Acta Diabetol (2011) 48(4):283-290
L259	A Di Filippo, V Natale, F Del Po, M Ciapetti, Bressan F, Falchi S. Skin temperature during sympathetic block: a clinical comparison of bupivacaine 0.5% and ropivacaine 0.5% or 0.75%. Anaesth Intensive Care (2006) 34(3):334-337
L260	T Bottiglieri. S-Adenosyl-L-methionine (SAMe): from the bench to the bedside - molecular basis of a pleiotrophic molecule1–3. Am J Clin Nutr (2002) 76(suppl):1151S–117S
L261	LH Price, DS Charney, GR Heninger. Effects of trazodone treatment on alpha-2 adrenoceptor function in depressed patients. Psychopharmacology (1986) 89(1):38-44
L262	B Silvestrini. Trazodone: from the mental pain to the "dys-stress" hypothesis of depression. Clin Neuropharmacol (1989) 12(Suppl 1):S4-S10
L263	SD Kim, JK Park. Role of Phosphodiesterase Type 5 Inhibitor on Benign Prostatic Hyperplasia/Lower Urinary Tract Symptoms. Korean J Androl (2011) 29(2):91-100
L264	DC Stump, DE Macfarlane. Clonidine and para-aminoclonidine, partial agonists for the alpha2-adrenergic receptor on intact human blood platelets. J Lab Clin Med (1983) 102(5):779-787
L265	MP Ortega, MC García, MA Gijón, MF de Casa-Juana, JG Priego, M Sanchez Crespo, C Sunkel. 1,4-Dihydropyridines, a new class of platelet-activating factor receptor antagonists: in vitro pharmacologic studies. J Pharmacol Exp Ther (1990) 255(1):28-33
L266	P Hjemdahl, NH Wallen. Calcium antagonist treatment, sympathetic activity and platelet function. European Heart Journal (1997) 18 (Suppl A):A36-A50
L267	S Theodoridou, M Economou, TA Vyzantiadis, A Teli, E Vlachaki, N Neokleous, A Kargioti, S Vakalopoulou, V Garypidou, N Gombakis, F Papachristou. Laboratory Investigation of Platelet Function in Patients with Thalassaemia. Acta Haematol (2014) 132(1):45-48
L268	J Haselboeck, I Pabinger, C Ay, S Koder, S Panzer. Platelet activation and function during eltrombopag treatment in immune thrombocytopenia. Ann Hematol (2012) 91(1):109-113
L269	K Freeman, S Farrow, A Schmaier, R Freedman,T Schork, W Lockette. Genetic polymorphism of the α2-adrenergic receptor is associated with increased platelet aggregation, baroreceptor sensitivity, and salt excretion in normotensive humans. Am J Hypertens (1995) 8(9):863-869
L270	T Nakagawa, H Hirakata, M Sato, K Nakamura, Y Hatano, T Nakamura, K Fukuda. Ketamine suppresses platelet aggregation possibly by suppressed inositol triphosphate formation and subsequent suppression of cytosolic calcium increase. Anesthesiology (2002) 96(5):1147-1152
L271	Y Chang, TL Chen, GJ Wu, G Hsiao, MY Shen, KH Lin, DS Chou, CH Lin, JR Sheu. Mechanisms involved in the antiplatelet activity of ketamine in human platelets. J Biomed Sci (2004) 11(6):764-772
L272	M Falciani, B Rinaldi, B D'Agostino, F Mazzeo, S Rossi, B Nobili, F Rossi, A Filippelli. Effects of nebivolol on human platelet aggregation. J Cardiovasc Pharmacol (2001) 38(6):922-929
L273	J Rimal, SV Pisklakov, H Boules, A Patel. Acute Hyperkalemia and Hyponatremia Following Intraoperative Mannitol Administration. J Anesthe Clinic Res (2013) 4:294
L274	M Nakasuji, M Nomura, M Yoshioka, T Miyata, N Imanaka, et al. Hypertonic Mannitol-Induced Hyperkalemia during Craniotomy. J Anesthe Clinic Res (2013) 4:299
L275	JP Sharma, R Salhotra. Mannitol-induced intraoperative hyperkalemia, a little-known clinical entity. J Anaesthesiol Clin Pharmacol (2012) 28(4):546-547
L276	J Liu, BB Gao, AC Clermont, P Blair, TJ Chilcote, S Sinha, R Flaumenhaft, EP Feener. Hyperglycemia-induced cerebral hematoma expansion is mediated by plasma kallikrein. Nature Medicine (2011) 17:206–210
L277	R Schmidt, P Staats, DA Groneberg, U Wagner. Effect of montelukast on platelet activating factor- and tachykinin induced mucus secretion in the rat. Journal of Occupational Medicine and Toxicology (2008) 3:5
L278	S Gupta, HM Wright. Nebivolol: A Highly Selective β1-Adrenergic Receptor Blocker That Causes Vasodilation by Increasing Nitric Oxide. Cardiovascular Therapeutics (2008) 26:189-202
L279	DP Mikhailidis, V Fonseca, MA Barradas, RA Hutton, JY Jeremy, O Epstein, N McIntyre, P Dandona. Platelet aggregation and thromboxane A2 release in primary biliary cirrhosis and effect of D-penicillamine treatment. Prostaglandins Leukot Essent Fatty Acids (1988) 31(3):131-138
L280	CF Opitz, R Ewert, W Kirch, D Pittrow. Inhibition of endothelin receptors in the treatment of pulmonary arterial hypertension: does selectivity matter? European Heart Journal (2008) 29:1936-1948
L281	HE Hamilton, RF Sheets. Sulfisoxazole-induced thrombocytopenic purpura. Immunologic mechanism as cause. JAMA (1978) 239(24):2586-2587
L282	SS Sekhon, V Roy. Thrombocytopenia in Adults: A Practical Approach to Evaluation and Management. Southern Medical Journal (2006) 99(5):491-498
L283	G Nakhoul, A El Toukhy, J Simon. Tizanidine: A Cause of Hypokalemia. American Journal of Kidney Diseases (2012) 59(4):A60
L284	MA Valentovic, WC Lubawy. Impact of Insulin or Tolbutamide Treatment on 14C-Arachidonic Acid Conversion to Prostacyclin and/or Thromboxane in Lungs, Aortas, and Platelets of Streptozotocin-induced Diabetic Rats. Diabetes (1983) 32:846-851
L285	K Kawaguchi, Y Oribe, H Uzawa. Tolbutamide effect on cultured human endothelial cells with special reference to platelet aggregation. Tohoku J Exp Med (1983) 141(Suppl):563-568
L286	JN George, RH Aster. Drug-induced thrombocytopenia: pathogenesis, evaluation, and management. Hematology (2009) 1:153-158
L287	J Zeck, J Schallheim, SQ Lew, L DePalma. Whole Blood Platelet Aggregation and Release Reaction Testing in Uremic Patients. BioMed Research International Vol. 2013, Article ID 486290, 6 pages, http://dx.doi.org/10.1155/2013/486290
L288	GE Linthorst, HJ Avis, M Levi. Uremic thrombocytopathy is not about urea. J Am Soc Nephrol (2010) 21(5):753-755
L289	JS Kelloway. Zafirlukast: the first leukotriene-receptor antagonist approved for the treatment of asthma. Ann Pharmacother (1997) 31(9):1012-1021
L290	TM Laidlaw, MS Kidder, N Bhattacharyya, W Xing, S Shen, GL Milne, MC Castells, H Chhay, JA Boyce. Cysteinyl leukotriene overproduction in aspirin-exacerbated respiratory disease is driven by platelet-adherent leukocytes. Blood (2012) 119(16):3790-3798
L291	R Masunaga, A Nagasaka, A Nakai, M Kotake, Y Sawai, N Oda, T Mokuno, K Shimazaki, N Hayakawa, R Kato, E Hirano, M Hagiwara, H Hidaka. Alteration of platelet aggregation in patients with thyroid disorders. Metabolism (1997) 46(10):1128-1131
L292	S Mamiya, M Hagiwara, S Inoue, H Hidaka. Thyroid hormones inhibit platelet function and myosin light chain kinase. J Biol Chem (1989) 264(15):8575-8579
L293	GF Silveira, A Buffon, AN Bruno. New Approaches to Thyroid Hormones and Purinergic Signaling. Journal of Thyroid Research. Vol. 2013, Article ID 434727, 8 pages, http://dx.doi.org/10.1155/2013/434727
L294	T Ichiki. Thyroid hormone and atherosclerosis. Vascul Pharmacol (2010) 52(3-4):151-156
L295	MS Muntzel, EA Anderson, AK Johnson, AL MarkA L. Mechanisms of insulin action on sympathetic nerve activity. Clin Exp Hypertens (1995) 17(1-2):39-50
L296	MF McCarty. Elevated sympathetic activity may promote insulin resistance syndrome by activating alpha-1 adrenergic receptors on adipocytes. Med Hypotheses(2004) 62(5):830-838
L297	J Palace, J Newsom-Davis, BR Lecky. Myasthenia Gravis Study Group. A randomized double‐blind trial of prednisolone alone or with azathioprine in myasthenia gravis. Neurology (1998) 50(6):1778-1783
L298	BM Conti-Fine, M Milani, HJ Kaminski. Myasthenia gravis: past, present, and future. J Clin Invest (2006) 116(11):2843–2854
L299	JY Kim, KD Park, DP Richman. Treatment of Myasthenia Gravis Based on Its Immunopathogenesis. J Clin Neurol (2011) 7(4):173-183
L300	H Moriya, S Kobayashi, T Ohtake, D Tutumi, Y Mochida, K Ishioka, M Oka, K Maesato, S Hidaka, S Nomura. Aliskiren, a direct renin inhibitor, improves vascular endothelial function in patients on hemodialysis independent of antihypertensive effect - a pilot study. Kidney Blood Press Res (2013) 37(2-3):190-198
L301	PG Navarro, IH Blázquez, BQ Osso, PJM de las Parras a, MIM Puentedura, AAM Garcia. Penicillin degradation catalysed by Zn(II) ions in methanol. International Journal of Biological Macromolecules (2003) 33:159-166
L302	X Li, H Li, S Li, F Zhu, DJ Kim, H Xie, Y Li, J Nadas, N Oi, TA Zykova, DH Yu, MH Lee, MO Kim, L Wang, W Ma, RA Lubet, AM Bode, Z Dong, Z Dong. Ceftriaxone, an FDA-approved cephalosporin antibiotic, suppresses lung cancer growth by targeting Aurora B. Carcinogenesis (2012) 33(12):2548-2557
L303	K Mangano, C Quattrocchi, C Aiello, G Scalia, A Speciale, G Nicoletti, R Di Marco. Immunomodulatory properties of cefaclor: in vivo effect on cytokine release and lymphoproliferative response in rats. J Chemother (2006) 18(6):641-647
L304	DD Damasceno, AJ Ferreira,MC Doretto, AP Almeida. Anticonvulsant and antiarrhythmic effects of nifedipine in rats prone to audiogenic seizures. Braz J Med Biol Res (2012) 45(11):1060-1065
L305	MJ Edelman, D Watson, X Wang, C Morrison, RA Kratzke, S Jewell, L Hodgson, AM Mauer, A Gajra, GA Masters, M Bedor, EE Vokes, MJ Green. Eicosanoid Modulation in Advanced Lung Cancer: Cyclooxygenase-2 Expression Is a Positive Predictive Factor for Celecoxib + Chemotherapy—Cancer and Leukemia Group B Trial 30203. Journal of Clinical Oncology (2008) 26(6):848-855
L306	Z Meng, R Cao, Z Yang, T Liu, Y Wang, X Wang. Inhibitor of 5-lipoxygenase, zileuton, suppresses prostate cancer metastasis by upregulating E-cadherin and paxillin. Urology (2013) 82(6):1452.e7-14
L307	R Kato, K Ooi, M Ikura-Mori, Y Tsuchishita, H Hashimoto, H Yoshimura, K Uenishi, M Kawai, K Tanaka, K Ueno. Impairment of mycophenolate mofetil absorption by calcium polycarbophil. J Clin Pharmacol (2002) 42(11):1275-1280
L308	M Morii, K Ueno, A Ogawa, R Kato, H Yoshimura, K Wada, H Hashimoto, M Takada, K Tanaka, T Nakatani, M Shibakawa. Impairment of mycophenolate mofetil absorption by iron ion. Clin Pharmacol Ther (2000) 68(6):613-616
L309	RR Kulkarni, BK Bairy. Disulfiram-Induced De Novo Convulsions without Alcohol Challenge: Case Series and Review of Literature. Indian J Psychol Med (2015) 37(3):345-348
